# Supplementary material for: Inhibition of Anti-Apoptotic Bcl-2 Proteins in Preclinical and Clinical Studies: Current Overview in Cancer
Source: Cells. 2020 May 21;9(5):1287. doi: 10.3390/cells9051287 (PMC7291206; doi:10.3390/cells9051287)
Supplement: Supplementary file 1 [file cells-09-01287-s001.zip]

Archive with 4 entries (3 files):
- Supplementary tables in word/
- Supplementary tables in word/Supplementary Table 1.docx
- Supplementary tables in word/Supplementary Table 2.docx
- Supplementary tables in word/Supplementary Table 3.docx
